# Supplementary material for: TRIC-A Facilitates Sarcoplasmic Reticulum–Mitochondrial Ca2+ Signaling Crosstalk in Cardiomyocytes
Source: Cells. 2025 Oct 11;14(20):1579. doi: 10.3390/cells14201579 (PMC12564512; doi:10.3390/cells14201579)
Supplement: Supplementary file 1 [file cells-14-01579-s001.zip]

Archive with 1 entries (1 files):
- cells-3901170-supplementary.pdf
